# Supplementary material for: Towards Data-Driven Decision-Making in the Korean Film Industry: An XAI Model for Box Office Analysis Using Dimension Reduction, Clustering, and Classification
Source: Entropy (Basel). 2023 Mar 27;25(4):571. doi: 10.3390/e25040571 (PMC10137647; doi:10.3390/e25040571)
Supplement: Supplementary file 1 [file entropy-25-00571-s001.zip › Table S1.csv]

Title	Country	Genre	Director	Actor
PARASITE	South Korea	Drama	Bong Joon-ho	Song Kang-ho, Lee Sun-kyun, Cho Yeo-jeong, Choi Woo-sik, Park So-dam, Lee Jeong-eun, Jang Hye-jin, Park Myung-hoon
Frozen	US	Animation	Chris Buck, Jennifer Lee	Idina Menzel, Kristen Bell, Jonathan Groff, Josh Gad
THE OUTLAWS	South Korea	Crime	Kang Yun-seong	Ma Dong-seok, Yoon Kye-sang, Cho Jae-yoon, Choi Gwi-hwa, Kim Seong-gyu
Extreme Job	South Korea	Comedy	Lee Byung-hun	Ryu Seung-ryong, Lee Ha-nui, Jin Seon-gyu, Lee Dong-hwi, Gong Myung, Jin Seon-gyu, Hong Eun-jin
Along with the Gods: The Two Worlds	South Korea	Fantasy	Kim Yong-hwa	Ha Jung-woo, Cha Tae-hyun, Ju Ji-hoon, Kim Hyang-gi, Ma Dong-seok
Veteran	South Korea	Action	Ryoo Seung-wan	Hwang Jung-min, Yoo Ah-in, Yu Hae-jin, Oh Dal-su
The Boss Baby	US	Animation	Tom McGrath	Alec Baldwin, Lisa Kudrow, Steve Buscemi, Toby Maguire, Jimmy Kimmel
New World	South Korea	Crime	Park Hoon-jung	Lee Jung-Jae, Choi Min-Sik, Hwang Jung-Min
THE WAILING	South Korea	Mystery	Na Hong-jin	Kwak Do-won, Hwang Jung-min, Kunimura Jun, Chun Woo-hee, Kim Hwan-hee
The Face Reader	South Korea	History	Han Jae-rim	Song Kang-ho, Lee Jung-jae, Baek Yoon-sik, Jo Jeong-seok, Lee Jong-suk, Kim Hye-soo
Avengers: Infinity War	US	Action	Anthony Russo, Jo Russo	Robert Downey Jr., Josh Brolin, Mark Ruffalo, Tom Hiddleston, Chris Evans, Chris Hemsworth, Jeremy Renner, Scarlett Johansson, Elizabeth Olsen, Anthony Mackie, Pollard, Gwyneth Paltrow, Paul Bettany, Don Cheadle, Benedict Cumberbatch, Tom Holland, Chris Pratt, Zoe Saldana, Karen Gillan, Bradley Cooper, Vin Diesel, Dave Bautista, Sebastian Stan, Chadwick Boseman, Cobis Mulders, Benicio Del Toro, P…
The Concubine	South Korea	History	Kim Dae-seung	Kim Dong-wook, Kim Min-jun, Cho Yeo-jeong
The Thieves	South Korea	Action	Choi Dong-hun	Kim Yun-seok, Kim Hye-soo, Lee Jung-jae, Jun Ji-hyeon, Lim Dal-hwa, Kim Hae-sook, Oh Dal-su, Kim Soo-hyun, Lee Sim-gyeol, Jeung Kook-sang
LUCK-KEY	South Korea	Comedy	Lee Gye-byeok	Yoo Hae-jin, Lee Joon, Jo Yoon-hee, Lim Ji-yeon
Assassination	South Korea	Action	Choi Dong-hun	Lee Jeong-jae, Ha Jung-woo, Jun Ji-hyun
Masquerade	South Korea	History	Choo Chang-min	Lee Byung-hun, Ryu Seung-ryong, Han Hyo-joo, Jang Gwang, Kim In-kwon, Shim Eun-kyung, Kim Myeong-gon
Miracle in Cell No.7	South Korea	Comedy	Lee Hyeong-yeong	Ryu Seung-ryong, Park Shin-hye, Gal So-won, Oh Dal-su, Park Won-sang, Kim Jeong-tae, Jung Man-sik, Kim Ki-cheon
The Witch : Part 1. The Subversion	South Korea	Mystery	Park Hoon-jung	Kim Da-mi, Jo Min-soo, Park Hee-soon , Choi Woo-shik
A Violent Prosecutor	South Korea	Crime	Lee Il-hyung	Hwang Jung-min, Kang Dong-won
Roaring Currents	South Korea	History	Kim Han-min	Choi Min-sik, Ryu Seung-ryong, Cho Jin-woong
Moana	US	Animation	Ron Clements, John Musker	Dwayne Johnson, Aui Cravalho, Jemaine Clement, Temuera Morrison, Alan Tudyk
TRAIN TO BUSAN	South Korea	Action	Yeon Sang-ho	Gong Yoo, Jung Yu-mi, Ma Dong-seok, Kim Su-an
Along with the Gods: The Last 49 Days	South Korea	Fantasy	Kim Yong-hwa	Ha Jung-woo, Ju Ji-hoon, Kim Hyang-gi, Ma Dong-seok, Kim Dong-wook
The Avengers	US	Action	Joe's Whedon	Scarlett Johansson, Chris Hemsworth, Chris Evans, Jeremy Renner, Robert Downey Jr.
EXIT	South Korea	Comedy	Lee Sang-geun	Choi Jae-young, Go Doo-shim, Kim Hwan-young, Byeon Geon-woo, Hwang Ji-hyeon, Hwang Hyo-eun, Jo Jeong-seok, Im Yoon-a, Seol Do-hee
Jurassic World	US	Action	Colin Trevorrow	Chris Pratt, Judy Greer, Bryce Dallas Howard, Katie McGrath, Jake Johnson, Vincent D'Onofrio
Intimate Strangers	South Korea	Drama	Lee Jae-kyu	Yu Hae-jin, Jo Jin-woong, Lee Seo-jin, Yum Jung-ah, Kim Ji-soo, Song Ha-yoon, Yoon Kyung-ho
Miss Granny	South Korea	Drama	Hwang Dong-hyeok	Shim Eun-kyung, Na Moon-hee, Park In-hwan, Seong Dong-il, Lee Jin-wook
Nameless Gangster : Rules of the Time	South Korea	Crime	Yoon Jong-bin	Choi Min-sik, Ha Jung-woo, Shin Su-jeong
Confidential Assignment	South Korea	Action	Kim Seong-hoon	Hyun Bin, Yoo Hae-jin, Kim Joo-hyuk, Jang Young-nam, Lee Hae-young, Im Yoon-a, Lee Dong-hwi
The Gangster, The Cop, The Devil	South Korea	Crime	Lee Won-tae	Ma Dong-seok, Kim Moo-yeol, Kim Seong-gyu, Kang Moon-bong
Kingsman: The Secret Service	US	Action	Matthew Bonn	Colin Firth, Taron Egerton, Samuel Jackson, Michael Caine
Midnight Runners	South Korea	Action	Kim Joo-hwan	Park Seo-joon, Kang Ha-neul, Seong Dong-il, Park Ha-sun
Inside Men: The Original	South Korea	Crime	Woo Min-ho	Lee Byung-Hun, Jo Seung-Woo, Baek Yoon-Sik
Ode to My Father	South Korea	Drama	Yoon Je-kyun	Hwang Jung-min, Kim Yun-jin, Oh Dal-su, Jeong Jin-young
A Taxi Driver	South Korea	Drama	Jang Hoon	Song Kang-ho, Thomas Scratchman, Ryu Jun-yeol
Friend : The Great Legacy	South Korea	Action	Kwak Kyung-taek	Yoo Oh-seong, Joo Jin-mo, Kim Woo-bin
Zootopia	US	Animation	Byron Howard, Rich Moore	Ginnifer Goodwin, Jason Bateman, Shakira
Frozen 2	US	Animation	Chris Buck, Jennifer Lee	Kristen Bell, Idina Menzel, Josh Gad, Jonathan Groff
Believer	South Korea	Crime	Lee Hae-young	Ryu Jun-yeol, Kim Joo-hyuk, Jo Jin-woong, Kim Seong-ryeong, Park Hae-joon, Cha Seung-won, Jin Seo-yeon
ASHFALL	South Korea	Adventure	Lee Hae-jun, Kim Byeong-seo	Lee Byung-hun, Ha Jung-woo, Ma Dong-seok, Jeon Hye-jin, Bae Su-ji
Avengers: Endgame	US	Action	Anthony Russo, Jo Russo	Robert Downey Jr., Chris Evans, Mark Ruffalo, Chris Hemsworth, Scarlett Johansson, Jeremy Renner, Don Cheadle, Pollard, Brie Larson, Karen Gillan, Bradley Cooper, Josh Brolin
The Treacherous	South Korea	History	Min Kyu-dong	Kim Kang-woo, Cheon Ho-jin, Lim Ji-yeon, Ju Ji-hoon, Lee Yoo-young
Minions	US	Animation	Pierre Copin, Kyle Balda	Sandra Bullock, Jon Hamm, Michael Keaton
Steel Rain	South Korea	Action	Yang Woo-seok	Jung Woo-sung, Kwak Do-won
The Handmaiden	South Korea	Thriller	Park Chan-wook	Kim Min-hee, Kim Tae-ri, Ha Jung-woo, Cho Jin-woong
Unstoppable	South Korea	Crime	Kim Min-ho	Lee Se-young, Ma Dong-seok, Song Ji-hyo, Kim Seong-oh, Park Ji-hwan
Speckles: The Tarbosaurus	South Korea	Animation	Han Sang-ho	Lee Hyeong-seok, Shin Yong-woo, Koo Ja-hyung
Aladdin	US	Adventure	Guy Ritchie	Will Smith, Menamasud, Naomi Scott
The Attorney	South Korea	Drama	Yang Woo-seok	Song Kang-ho, Kim Young-ae, Oh Dal-su, Kwak Do-won, Im Si-wan
1987: When the Day Comes	South Korea	Drama	Jang Jun-hwan	Kim Yoon-seok, Ha Jung-woo, Yoo Hae-jin, Kim Tae-ri, Lee Hee-joon
Pororo3 : Cyber Space Adventure	South Korea	Animation	Park Young-kyun	Lee Seon, Lee Mi-ja, Ham Su-jeong, Hong So-young, Jeong Mi-suk, Kim Seo-young, Kim Hwan-jin, Eom Sang-hyeon, Hong Beom-ki
Architecture 101	South Korea	Romance	Lee Yong-joo	Lee Je-hoon, Bae Suzy, Uhm Tae-woong, Han Ga-in
COCO	US	Animation	Leon's Creek	Gael Garcia Bernal, Anthony Gonzalez, Benjamin Bratt
JURASSIC WORLD: FALLEN KINGDOM	US	Action	Juan Antonio Baryona	Chris Pratt, Bryce Dallas Howard, Jeff Goldblum
Deadpool	US	Action	Tim Miller	Ryan Reynolds, Morena Baccarin, Ed Skrein, Gina Carano, Miller, Briana Hildebrand
The Swindlers	South Korea	Crime	Jang Chang-won	Hyun Bin, Yoo Ji-tae
The Pirates	South Korea	Adventure	Lee Seok-hoon	Kim Nam-gil, Son Ye-jin, Shin Jeong-geun
The King	South Korea	Crime	Han Jae rim	Jo In-seong, Jung Woo-sung, Bae Sung-woo, Ryu Jun-yeol, Kim Eui-seong, Lee Seok-ho
The Prison	South Korea	Crime	Na Hyun	Han Seok-gyu, Kim Rae-won
DELIVER US FROM EVIL	South Korea	Crime	Hong Won-chan	Hwang Jung-min, Lee Jung-jae, Park Jung-min, Park So-i
Doctor Strange	US	Action	Scott Derrickson	Benedict Cumberbatch, Rachel McAdams, Tilda Swinton, Mads Mikkelsen, Chiwetel Ejiofor
Asura : The City of Madness	South Korea	Crime	Kim Seong-su	Jung Woo-sung, Hwang Jung-min, Ju Ji-hoon
Tazza-The Hidden Card	South Korea	Drama	Kang Hyung-cheol	Choi Seung-hyun, Shin Se-kyung, Kwak Do-won, Yu Hae-jin, Kim Yoon-seok, Lee Ha-nui, Kim In-kwon, Lee Kyung-young, Ko Soo-hee, Oh Jeong-se
Northern Limit Line	South Korea	Drama	Kim Hak-sun	Kim Moo-yeol, Jin Goo, Lee Hyun-woo, Lee Wan
Dark Figure of Crime	South Korea	Crime	Kim Tae-gyun	Kim Yoon-seok, Ju Ji-hoon, Moon Jeong-hee, Jin Seon-gyu, Lee Yu-jun
The Great Battle	South Korea	History	Kim Kwang-sik	Jo In-seong Jo, Nam Joo-hyuk, Park Sung-woong, Kim Dong-jin
The Throne	South Korea	History	Lee Jun-ik	Song Kang-ho, Yoo Ah-in, Moon Geun-young
Kingsman: The Golden Circle	US	Action	Matthew Bonn	Colin Firth, Julianne Moore, Taron Egerton, Mark Strong, Halle Berry, Elton John, Channing Tatum, Jeff Bridges
The Bad Guys: Reign of Chaos	South Korea	Crime	Son Yong-ho	Ma Dong-seok, Kim Sang-joong, Kim Ah-joong, Jang Ki-yong
The Divine Move	South Korea	Crime	Jo Beom-gu	Jung Woo-sung, Ahn Sung-ki, Lee Beom-soo, Kim In-kwon, Lee Si-young, Ahn Gil-gang, Choi Jin-hyeok
Man on the Edge	South Korea	Comedy	Cho Jin-kyu	Park Shin-yang, Kim Jeong-tae, Uhm Ji-won, Jeong Hye-young
Black Panther	US	Action	Ryan Coogler	Chadwick Boseman
THOR: RAGNAROK	US	Action	Taikawaity	Chris Hemsworth, Tom Hiddleston, Cate Blanchett, Idris Elba, Jeff Goldblum, Tessa Thompson, Carl Urban, Mark Ruffalo, Anthony Hopkins
Spider-Man: Homecoming	US	Action	John Watts	Tom Holland, Robert Downey Jr., Michael Keaton
The Berlin File	South Korea	Action	Ryoo Seung-wan	Ha Jung-woo, Han Seok-kyu, Ryoo Seung-beom, Jun Ji-hyun
Keys to the Heart	South Korea	Comedy	Choi Seong-hyun	Lee Byung-hun, Yoon Yeo-jeong, Park Jung-min
Eungyo	South Korea	Romance	Jung Jeong-woo	Park Hae-il, Kim Moo-yeol, Kim Go-eun
LA LA LAND	US	Drama	Damien Chazelle	Ryan Gosling, Emma Stone, Finn Whitlock, Simmons
The Mummy	US	Action	Alex Kurtzman	Tom Cruise, Sophia Boutella, Annabelle Wallace, Russell Crowe, Javier Botet, Jake Johnson, Courtney Barnes
Tunnel	South Korea	Drama	Kim Seong-hoon	Ha Jung-woo, Bae Doo-na, Oh Dal-soo
Obsessed	South Korea	Romance	Kim Dae-woo	Song Seung-heon, Lim Ji-yeon, Cho Yeo-jeong, On Joo-wan, Yu Hae-jin
START-UP	South Korea	Drama	Choi Jeong-yeol	Ma Dong-seok, Park Jung-min, Jeong Hae-in, Yum Jung-ah, Choi Seong-eun
The Battle: Roar to Victory	South Korea	History	Won Shin-yeon	Yoo Hae-jin, Oh Seung-ho, Yoo Hae-jin, Yoo Hae-jin, Ryu Jun-yeol, Jo Woo-jin
All About My Wife	South Korea	Comedy	Min Kyu-dong	Lim Soo-jung, Lee Seon-gyun, Ryu Seung-ryong
Master	South Korea	Action	Cho Eui-seok	Lee Byung-Hun, Kang Dong-Won, Kim Woo-Bin
Pawn	South Korea	Drama	Kang Dae-gyu	Seong Dong-il, Ha Ji-won, Kim Hee-won, Park So-yi
The Classified File	South Korea	Drama	Kwak Kyung-taek	Kim Yun-seok , Yoo Hae-jin
The Martian	US	Action	Ridley Scott	Matt Damon, Jessica Chastain, Jeff Daniels, Kate Mara, Kristen Wiig
OK! MADAM	South Korea	Comedy	Lee Cheol-ha	Uhm Jung-hwa, Park Seong-woong, Lee Sang-yoon, Bae Jeong-nam, Lee Sun-bin
Harry Potter And The Socrerers Stone	US	War	Chris Columbus	Daniel Radcliffe, Emma Watson, Rupert Grint
The Man Standing Next	South Korea	Drama	Woo Min-ho	Lee Byung-Hun, Lee Sung-Min, Kwak Do-Won, Lee Hee-Jun, Kim So-Jin
Inside Men	South Korea	Crime	Woo Min-ho	Lee Byung-Hun, Jo Seung-Woo, Baek Yoon-Sik
The Avengers: Age of Ultron	US	Action	Joe's Whedon	Robert Downey Jr., Chris Hemsworth, Mark Ruffalo, Chris Evans, Scarlett Johansson, Jeremy Renner, Don Cheadle, Aaron Johnson, Elizabeth Olsen, Paul Bettany, Covis Mulders, James Spader, Samuel Jackson, Suhyeon
Venom	US	Action	Ruben Fleischer	Tom Hardy, Michelle Williams, Liz Ahmed, Jenny Slate
The Divine Move 2: The Wrathful	South Korea	Crime	Regan	Park Kyung-hye, Kwon Sang-woo, Kim Hee-won, Kim Seong-gyun, Kim Gwang-il, Kim Hyo-young, Kim Seon-woong, Kim Jong-won
Iron Man 3	US	Action	Shane Black	Robert Downey Jr., Gwyneth Paltrow, Ben Kingsley, Guy Pearce, Rebecca Hall, Paul Bettany, Jon Favreau
The Fatal Encounter	South Korea	History	Lee Jae-kyu	Hyun Bin, Jung Jae-young, Jo Jeong-seok, Han Ji-min, Cho Jae-hyun, Park Sung-woong, Kim Seong-ryeong, Jung Eun-chae
The Maze Runner	US	Action	Wesball	Dylan O'Brien, Kaya Scodelario, Will Poulter, Thomas Sangster, Ki Hong Ki
Default	South Korea	Drama	Choi Kook-hee	Yoo Ah-in, Huh Jun-ho, Kim Hye-soo, Jo Woo-jin, Vincent Cassel
AQUAMAN	US	Action	James Wan	Jason Momoa, Amber Heard, Nicole Kidman, Patrick Wilson, Willem Defoe, Dolph Lundgren
The Dude in Me	South Korea	Fantasy	Kang Hyo-jin	Lim Ji-hyung, Kim Hee-sun, Park Seong-woong, Jinyoung, Ra Mi-ran, Seo Jin-won, Seo Jin-won
Pororo: The Racing Adventure	South Korea	Animation	Park Young-kyun	Lee Seon
Inside Out	US	Animation	pete doctor	Diane Lane, Amy Poehler, Kyle McLachlan, Mindy Kaling, Bill Hader
The Twilight Saga: Breaking Dawn Part 2	US	Drama	Bill Condon	Kristen Stewart, Robert Pattinson, Taylor Lautner, Dakota Fanning
Mission:Impossible- Fallout	US	Action	Christopher Macquarie	Tom Cruise, Rebecca Ferguson, Vanessa Kirby, Michelle Monaghan, Henry Cavill, Angela Bassett, Simon Pegg, Alec Baldwin
The Age of Shadows	South Korea	Action	Kim Ji-woon	Song Kang-ho, Gong Yoo
Tazza: One Eyed Jack	South Korea	Crime	Kwon Oh-kwang	Park Jung-min, Ryoo Seung-bum, Choi Yoo-hwa
HONEST CANDIDATE	South Korea	Comedy	Jang Yoo-jeong	Lee Seo-yul, Ra Mi-ran, Kim Moo-yeol, Na Moon-hee, Yoon Kyung-ho, Jang Dong-ju
The Battleship Island	South Korea	Action	Ryoo Seung-wan	Hwang Jung-min, So Ji-sub, Song Joong-ki, Lee Jung-hyun, Kim Su-an
The Priests	South Korea	Mystery	Jang Jae-hyun	Kim Yun-seok , Kang Dong-won
THE ACCIDENTAL DETECTIVE	South Korea	Comedy	Kim Jung-hoon	Kwon Sang-woo, Seong Dong-il
The Accidental Detective 2: In Action	South Korea	Comedy	Lee Eon-hee	Kwon Sang-woo, Seong Dong-il, Kim Soo-young, Kim Seung-pil
Snowpiercer	South Korea	SF	Bong Joon-ho	Chris Evans, Song Kang-ho, Ed Harris, John Hurt, Tilda Swinton, Jamie Bell, Octavia Spencer, Ewan Bremner, Ko Ah-sung, Alison Peel
HITMAN: AGENT JUN	South Korea	Comedy	Choi Won-seop	Kwon Sang-woo, Jung Jun-ho, Hwang Woo-seul-hye, Lee Yi-kyung, Lee Ji-won
Despicable Me 2	US	Animation	Chris Renaud, Pierre Coffin	Al Pacino, Steve Carell, Miranda Cosgrove, Taeyeon, Seohyun
KUNDO : Age of the Rampant	South Korea	History	Yoon Jong-bin	Ha Jung-woo, Gang Dong-won, Jo Jin-woong, Ma Dong-seok, Jung Man-sik, Kim Sung-kyun, Joo Jin-mo, Lee Kyung-young
Secretly Greatly	South Korea	Action	Jang Cheol-soo	Kim Soo-hyun, Park Ki-woong, Lee Hyun-woo, Son Hyun-joo, Shin Jeong-geun
The Intern	US	Comedy	Nancy Myers	Anne Hathaway, Robert De Niro, Rener Russo, Nat Wolfe, Adam Devine, Andrew Lanels
Punch	South Korea	Drama	Lee Han	Kim Yoon-seok, Yoo Ah-in
The Spy Gone North	South Korea	Drama	Yoon Jong-bin	Hwang Jung-min, Lee Seong-min, Cho Jin-woong, Ju Ji-hoon
ABOUT TIME	UK	Romance	Richard Curtis	Rachel McAdams, Donald Gleason, Bill Nighy
World War Z	US	Drama	mark poster	Brad Pitt, Mireyuenos, Matthew Fox
Collectors	South Korea	Crime	Park Jeong-bae	Lee Je-hoon, Jo Woo-jin, Shin Hye-sun, Lim Won-hee
Now You See Me	US	Crime	louis letterrier	Jesse Eisenberg, Mark Ruffalo, Woody Harrelson, Melanie Laurent, Isla Fisher, Dave Franco, Michael Caine, Morgan Freeman
Peninsula	South Korea	Action	Yeon Sang-ho	Kang Dong-won, Lee Jung-hyun
Hit-and-Run Squad	South Korea	Crime	Han Jun-hee	Yoo Yeon-soo, Gong Hyo-jin, Ryu Jun-yeol, Jo Jung-suk
Hide and Seek	South Korea	Thriller	Huh Jung	Moon Jeong-hee, Jeon Mi-seon, Son Hyun-joo
Cold Eyes	South Korea	Crime	Cho Eui-seok, Kim Byeong-seo	Seol Kyung-gu, Jung Woo-sung, Han Hyo-joo, Jin-kyung, Lee Jun-ho
Spy	US	Action	Paul Feig	Jude Law, Jason Statham, Melissa McCarthy
Miss & Mrs. Cops	South Korea	Comedy	Jeong Da-won	Lee Yoon-hee, Ra Mi-ran, Lee Sung-kyung, Yoon Sang-hyun, Kang Moon-bong, Kang Seong-ha
Flu	South Korea	Drama	Kim Seong-su	Jang Hyuk, Soo Ae, Park Min-ha, Nam Moon-chul
The Himalayas	South Korea	Drama	Lee Seok-hoon	Hwang Jung-min, Jung-woo
Long Live the King	South Korea	Action	Kang Yun-seong	Jin Seon-gyu, Hwang Jeong-in, Kim Rae-won, Won Jin-ah, Jin Seon-gyu, Choi Gwi-hwa, Joo Jin-mo, Shin Yong-wook
Guardians of the Galaxy VOL. 2	US	Action	James Gunn	Zoe Saldana, Dave Bautista, Vin Diesel, Bradley Cooper, Chris Pratt
Champion	South Korea	Drama	Kim Yong-wan	Ma Dong-seok, Kwon Yul, Han Ye-ri, Kim Mi-mi
Captain America: Civil War	US	Action	Anthony Russo, Jo Russo	Robert Downey Jr., Scarlett Johansson, Chris Evans, Sebastian Stan, Anthony Mackie, Don Cheadle, Jeremy Renner
A Werewolf Boy	South Korea	Romance	Cho Seong-hee	Song Joong-ki, Park Bo-young
Fast & Furious 7	US	Action	James Wan	Vin Diesel, Paul Walker, Dwayne Johnson, Jason Statham
Bohemian Rhapsody	US	Drama	Bryan Singer	Rami Malek, Joseph Mazzello, Mike Myers, Lucy Boynton
Pororo, Dinosaur Island Adventure	South Korea	Animation	Kim Hyun-ho, Yoon Je-wan	Lee Seon, Lee Mi-ja, Ham Su-jeong, Hong So-young, Jeong Mi-sook, Kim Seo-young, Kim Hwan-jin, Eom Sang-hyun
Fists of Legend	South Korea	Drama	Kang Woo-seok	Hwang Jung-min, Yoo Jun-sang, Lee Yo-won, Yoon Je-moon, Jeong Woong-in, Kim Tae-hyung
Harry Potter And The Chamber Of Secrets	US	Drama	Chris Columbus	Daniel Radcliffe, Emma Watson, Rupert Grint
The Drug King	South Korea	Crime	Woo Min-ho	Song Kang-ho, Jo Jung-suk, Bae Doo-na
The Suspect	South Korea	Action	Won Shin-yeon	Gong Yoo, Park Hee-soon, Jo Seong-ha, Yoo Da-in, Kim Sung-gyun, Jo Jae-yoon
A Hard Day	South Korea	Action	Kim Seong-hoon	Lee Seon-gyun, Jo Jin-woong
Oblivion	US	Action	Joseph Kosinski	Tom Cruise, Morgan Freeman, Olga Kurylenko, Andrea Riseborough
Interstellar	US	SF	Christopher Nolan	Matthew McConaughey, Anne Hathaway, Michael Caine, Jessica Chastain, Casey Affleck
Fantastic Beasts and Where to Find Them	US	Adventure	David Yates	Eddie Redmayne, Colin Farrell, Katherine Waterston, Alison Sudol, Dan Fogler, Samantha Morton, Jen Murray
Jumanji: Welcome to the Jungle	US	Action	Jake Kasdan	Dwayne Johnson, Jack Black, Kevin Hart, Karen Gillan, Madison Iseman
Mission: Impossible - Rogue Nation	US	Action	Christopher Macquarie	Tom Cruise, Jeremy Renner, Simon Pegg, Alec Baldwin, Rebecca Ferguson
Money	South Korea	Crime	Park Nu-ri	Jo Woo-jin, Ryu Jun-yeol, Yoo Ji-tae, Jo Woo-jin, Son Jong-hak, Shin Jae-min
The Fortress	South Korea	History	Hwang Dong-hyeok	Lee Byung-hun, Kim Yun-seok, Park Hae-il, Go Soo, Park Hee-soon, Jo Woo-jin
Man of Men	South Korea	Comedy	Yong Soo	Seol Kyung-gu, Cho Jin-woong, Heo Jun-ho, Jin Seon-gyu, Kim Sa-rang
Guardians of the Galaxy	US	Action	James Gunn	Chris Pratt, Zoe Saldana, Dave Bautista, Vin Diesel, Bradley Cooper
The Twilight Saga: Breaking Dawn - Part 1	US	Drama	Bill Condon	Robert Pattinson, Kristen Stewart
Pandora	South Korea	Drama	Park Jeong-woo	Kim Nam-gil, Kim Young-ae, Moon Jung-hee, Jeong Jin-young, Lee Gyeong-yeong, Kang Shin-il, Kim Dae-myung, Yoo Seung-mok, Kim Joo-hyun, Kim Myung-min
DEADPOOL 2	US	Action	David Leitch	Ryan Reynolds, Josh Brolin, Zazie Beetz, Morena Baccarin, Briana Hildebrand
Ordinary People	South Korea	Action	Im Jin-soon	Ma Dong-seok, Kim Sae-ron, Lee Sang-yeop, Kim Soo-young
MY ANNOYING BROTHER	South Korea	Comedy	Kwon Su-kyung	Jo Jung-suk, Do Kyung-soo, Park Shin-hye
Deranged	South Korea	Horror	Park Jeong-woo	Kim Myung-min, Moon Jeong-hee, Kim Dong-wan, Lee Ha-nui
#ALIVE	South Korea	Drama	Cho Il-hyung	Yoo Ah-in, Park Shin-hye
The Taste of Money	South Korea	Drama	Im Sang-soo	Kim Kang-woo, Baek Yun-shik, Yoon Yeo-jeong, Kim Hyo-jin
Big Hero 6	US	Animation	Don Hall, Chris Williams	Ryan Potter, Scott Adgit, Daniel Henney, Jamie Chung, Miller, Genesis Rodriguez, Damon Wayans Jr., Maya Rudolph, James Scromwell, Alan Tudyk
Kung Fu Panda 3	US	Animation	Inyoung Yeo, Alessandro Kaloni	Jack Black, Angelina Jolie, Dustin Hoffman, Jackie Chan, Seth Rogen, David Cross, Simmons, Lucy Liu
The Fast and The Furious 8	US	Action	F Gary Gray	Vin Diesel, Dwayne Johnson, Charlize Theron, Jason Statham, Scott Eastwood, Kurt Russell, Michelle Rodriguez
The Sheriff In Town	South Korea	Crime	Kim Hyung-joo	Lee Seong-min, Cho Jin-woong, Kim Sung-kyun
The Con Artists	South Korea	Crime	Kim Hong-sun	Kim Woo-bin, Kim Young-cheol, Ko Chang-seok, Lee Hyun-woo, Jo Yoon-hee, Lim Joo-hwan
Maze Runner: The Scorch Trials	US	Action	Wesball	Dylan O'Brien, Thomas Sangster, Kaya Cordelario, Ki Hong Ki
Operation Chromite	South Korea	Family	Lee Jae-han	Lee Jung-jae, Lee Beom-soo, Liam Neeson
Terminator Genisys	US	Action	Alan Taylor	Arnold Schwarzenegger, Jason Clarke, Emilia Clarke, Jai Courtney, Simmons, Dayo O'Kenii, Matt Smith, Courtney Barnes, Lee Byung-hun, Aaron Williamson
Steel Rain2: Summit	South Korea	Drama	Yang Woo-seok	Jung Woo-sung, Yoo Yeon-seok, Kwak Do-won, Angus McFadden
GONJIAM: Haunted Asylum	South Korea	Horror	Jeong Beom-sik	Wi Ha-jun, Park Ji-hyun, Oh Ah-yeon, Moon Ye-won, Lee Seung-wook, Ryu Je-yoon
The Terror, LIVE	South Korea	Crime	Kim Byung-woo	Ha Jung-woo, Lee Kyung-young, Jeon Hye-jin, Lee David
GET OUT	US	Horror	Jordan Peele	Daniel Kaluuya, Allison Williams, Bradley Whitford, Catherine Keener
Wonderful Nightmare	South Korea	Comedy	Kang Hyo-jin	Eom Jung-hwa, Song Seung-heon, Kim Sang-ho, Ra Mi-ran, Seo Shin-ae
Mission: Impossible: Ghost Protocol	US	Action	Brad Bird	Tom Cruise, Jeremy Renner
The Beauty Inside	South Korea	Fantasy	Baek Jong-yeol	Han Hyo-joo, Kim Dae-myeong, Do Ji-han, Bae Seong-woo, Park Shin-hye, Lee Beom-soo, Park Seo-joon, Kim Sang-ho, Chun Woo-hee, Ueno Juri, Lee Jae-joon, Kim Min-jae, Lee Hyun-woo, Jo Dal-hwan, Lee Jin-wook, Hong Da-mi, Seo Kang-jun, Kim Hee-won, Lee Dong-wook, Ko Ah-seong, Kim Joo-hyuk, Yoo Yeon-seok
The Hunger Games	US	Action	Gary Ross	Jennifer Lawrence, Josh Hutcherson, Liam Hemsworth, Elizabeth Banks
Despicable Me 3	US	Animation	Pierre Copin, Kyle Balda	Steve Carell, Kristen Wiig, Trey Parker
KIM JI-YOUNG, BORN 1982	South Korea	Drama	Kim Do-young	Jung Yu-mi , Gong Yoo, Kim Kook-hee
Fabricated City	South Korea	Crime	Park Gwang-hyun	Ji Chang-wook, Shim Eun-kyung, Ahn Jae-hong
Fifty Shades of Grey	US	Drama	Sam Taylor-Johnson	Jamie Dornan, Dakota Johnson, Jennifer Ehl, Luke Grimes
The Bros	South Korea	Comedy	Jang Yoo-jeong	Ma Dong-seok, Lee Dong-hwi, Lee Ha-nui
Traffickers	South Korea	Crime	Kim Hong-sun	Lim Chang-jung, Choi Daniel, Oh Dal-su, Jo Yoon-hee, Jung Ji-yoon
Les Miserables	US	Drama	Tom Hooper	Hugh Jackman, Russell Crowe, Anne Hathaway, Amanda Seyfried, Helena Bonham Carter
The Merciless	South Korea	Crime	Byun Seong-hyun	Seol Kyung-gu, Im Si-wan
The Neighbors	South Korea	Thriller	Kim Hwi	Kim Yun-jin , Ma Dong-seok , Cheon Ho-jin , Kim Sung-kyun , Kim Sae-ron , Lim Ha-ryong , Jang Young-nam , Do Ji-han
The King's Case Note	South Korea	Comedy	Moon Hyun-seong	Ahn Jae-hong , Lee Sun-kyun
The Secret Life of Pets	US	Animation	Chris Lee Nord	Steve Coogan, Ellie Kemper, Lake Bell, Dana Carvey, Kevin Hart
THE NEGOTIATION	South Korea	Crime	Lee Jong-seok	Hyun Bin, Son Ye-jin
Joker	US	Action	Todd Phillips	Joaquin Phoenix, Zazie Beetz, Robert De Niro, Francis Conroy, Brett Cullen
Begin Again	US	Romance	John Carney	Keira Knightley, Mark Ruffalo, Adam Levine, Hayley Steinfeld, James Corden, Catherine Keener
Rampage	US	Action	Brad Peyton	Dwayne Johnson, Jeffrey Dean Morgan, Naomi Harris, Marlene Ackerman
Harry Potter And The Prisoner Of Azkaban	US	Drama	Alfonsoquaron	Daniel Radcliffe, Emma Watson, Rupert Grint
The Grand Heist	South Korea	Comedy	Kim Joo-ho	Cha Tae-hyun, Oh Ji-ho, Min Hyo-rin, Seong Dong-il, Ko Chang-seok, Song Jong-ho, Lee Chae-young, Kim Gil-dong, Kim Hyang-gi
LUCY	US	Action	Luc Besson	Scarlett Johansson, Morgan Freeman, Choi Min-sik
The Amazing Spider - Man	US	Action	Mark Webb	Andrew Garfield, Emma Stone, Martin Sheen, Sally Field
The Conjuring	US	Horror	James Wan	Vera Farmiga, Patrick Wilson, Lily Taylor
Fast & Furious Presents: Hobbs & Shaw	US	Action	David Leitch	Dwayne Johnson, Jason Statham, Idris Elba, Vanessa Kirby
A Company Man	South Korea	Action	Im Sang-yoon	So Ji-sub, Lee Mi-yeon
The Witness	South Korea	Thriller	Cho Gyu-jang	Lee Seong-min, Kim Sang-ho, Jin-kyung, Kwak Si-yang, Kim Soo-young
How To Train Your Dragon 2	US	Animation	Dean Deblois	Jay Baruchel, Gerard Butler, Cate Blanchett, America Ferrera
Untouchable Lawmen	South Korea	Action	Shin Dong-yeop	Lim Chang-jung, Choi Daniel, Na Hyun-jung
Ant-Man	US	Action	Peyton Reed	Pollard, Michael Douglas, Evangeline Lilly, Coristol
Familyhood	South Korea	Comedy	Kim Tae-gon	Kim Hye-soo, Ma Dong-seok, Kim Hyun-soo, Kim Yong-gun
Contagion	US	Action	Steven Soderbergh	Gwyneth Paltrow, Matt Damon
The Greatest Showman	US	Drama	Michael Gracie	Hugh Jackman, Zac Efron, Michelle Williams, Rebecca Ferguson, Zendaya Coleman
Transformers : Age of Extinction	US	Action	michael bay	Mark Wahlberg, Nicola Peltz, Jack Reiner, Stanley Tucci, Li Bingbing
X-Men: Apocalypse	US	Action	Bryan Singer	James McAvoy, Michael Fassbender, Jennifer Lawrence, Oscar Isaac, Nicholas Hoult, Rosbourne, Ty Sheridan, Sophie Turner, Olivia Munn, Luca Steel
Thor: The Dark World	US	Action	Alan Taylor	Chris Hemsworth, Tom Hiddleston, Natalie Portman, Stellan Skarsgard, Idris Elba, Anthony Hopkins
Tangled	US	Animation	Nathan Greno, Byron Howard	Zachary Levi, Mandy Moore
Taken 3	US	Action	Olivier Megaton	Liam Neeson, Fam Keyanssen, Maggie Grace, John Griss, Forest Whitaker
your name.	Japan	Animation	Makoto Shinkai	Kamiki Ryunosuke, Kamishirai Shimone, Nagasawa Masami, Ichihara Esuko, Yukiaoi, Shimazaki Nobunaga, Ishikawa Kaito, Tanikanon
BLACK MONEY	South Korea	Crime	Jeong Ji-young	Cho Jin-woong, Lee Ha-nui
Whatcha Wearin'	South Korea	Romance	Byun Seong-hyun	Ji Sung, Kim Ah-joong
John Wick: Chapter 3 - parabellum	US	Action	Chad Stahelski	Keanu Reeves, Halle Berry, Laurence Fishburne, Ian McShane
The Golden Holiday	South Korea	Comedy	Kim Bong-han	Kwak Do-won, Kim Dae-myung, Kim Hee-won, Kim Sang-ho
Jason Bourne	US	Action	Paul Greengrass	Matt Damon, Julia Stiles, Tommy Lee Jones, Vincent Cassel, Alicia Vikander
The Villainess	South Korea	Action	Jeong Byeong-Gil	Shin Ha-kyun, Sung Joon, Kim Seo-hyung, Cho Eun-ji, Kim Ok-bin
Beauty and the Beast	US	Romance	Bill Condon	Emma Watson, Dan Stevens, Luke Evans, Ewan McGregor, Ian McKellen, Emma Thompson, Gugo Basha-Ro, Kevin Kline, Stanley Tucci
Searching	US	Drama	Anish Chaganti	Jon Cho, Debra Messing
FENGSHUI	South Korea	History	Park Hee-gon	Cho Seung-woo, Ji Sung, Kim Seong-gyun, Baek Yoon-shik, Moon Chae-won, Yoo Jae-myeong, Park Chung-seon
Harry Potter and the Goblet of Fire	US	Action	Mike Newell	Daniel Radcliffe, Rupert Grint, Emma Watson, Ralph Fiennes
For the Emperor	South Korea	Action	Park Sang-jun	Lee Min-ki, Park Sung-woong, Lee Tae-im
The Scent	South Korea	Comedy	Kim Hyung-jun	Park Hee-soon, Park Si-yeon, Joo Sang-wook, Kim Jeong-tae, Lee Han-wi, Lee Kwang-soo, Park Hee-soon
The Tiger	South Korea	History	Park Hoon-jung	Choi Min-sik
The Hitman's Bodyguard	US	Action	Patrick Hughes	Samuel Jackson, Ryan Reynolds, Salma Hayek, Gary Oldman
Crazy Romance	South Korea	Romance	Kim Hang-yul	Kim Rae-won, Gong Hyo-jin
Captain Marvel	US	Action	Anaboden, Ryan Fleck	Brie Larson, Samuel Jackson, Ben Mendelsohn, Jude Law
WAR FOR THE PLANET OF THE APES	US	Action	Matt Reeves	Andy Serkis, Woody Harrelson, Steve Zahn, Judy Greer
Seondal: The Man who Sells the River	South Korea	History	Park Dae-min	Yoo Seung-ho, Cho Jae-hyun, Go Chang-seok, Ra Mi-ran, Xiumin, Jeon Seok-ho
Ghost Sweepers	South Korea	Comedy	Shin Jeong-won	Kim Soo-ro, Kang Ye-won, Lee Je-hoon, Kwak Do-won, Kim Yun-hye, Yang Kyung-mo
Confession of Murder	South Korea	Action	Jeong Byeong-Gil	Jung Jae-young, Park Si-hoo
The Spy: Undercover Operation	South Korea	Action	Lee Seung-jun	Seol Kyung-gu, Moon So-ri, Daniel Henney, Ko Chang-seok, Han Ye-ri, Oh Dae-hwan
Dawn of the Planet of the Apes	US	Action	Matt Reeves	Andy Serkis, Gary Oldman, Jason Clarke
Harry Potter And The Order Of The Phoenix	US	Fantasy	David Yates	Daniel Radcliffe, Rupert Grint
Inception	US	Drama	Christopher Nolan	Leonardo DiCaprio
The Phone	South Korea	Thriller	Kim Bong-ju	Son Hyun-joo, Uhm Ji-won, Bae Seong-woo
Now You See Me 2	US	Crime	Jonchu	Jesse Eisenberg, Mark Ruffalo, Woody Harrelson, Dave Franco, Daniel Radcliffe, Lizzy Caplan, Chou Gol-ryun, Michael Caine, Morgan Freeman
Ralph Breaks the Internet	US	Animation	Richmoor	John Reilly, Sarah Silverman, Mandy Moore, Kristen Bell
Hwayi: A Monster Boy	South Korea	Action	Jang Jun-hwan	Yeo Jin-goo, Kim Yun-seok, Jo Jin-woong, Jang Hyun-seong, Kim Seong-kyun, Park Hae-jun, Lim Ji-eun, Nam Ji-hyun
The Tower	South Korea	Drama	Kim Ji-hoon	Seol Kyung-gu, Son Ye-jin, Kim Sang-kyung, Cha In-pyo, Jo Min-ah
The Revenant	US	Adventure	Alejandro Gonzalez Inarritu	Leonardo DiCaprio, Tom Hardy
Taken 2	France	Action	Olivier Megaton	Liam Neeson, Maggie Grace, Pam Kijansen, Rad Servedzija
Detective K : Secret of the Lost Island	South Korea	History	Kim Seok-yun	Kim Myung-min, Oh Dal-su, Lee Yeon-hee
OUR PRESIDENT	South Korea	Documentary	Lee Chang-jae	Roh Moo-hyun
Finding Nemo	US	Animation	Andrew Stanton	Ellen De Jenners, Albert Brooks
I Can Speak	South Korea	Comedy	Kim Hyun-seok	Na Moon-hee, Lee Je-hoon
Fury	US	Action	David Ayer	Brad Pitt, Logan Lerman, Shia LaBeouf, Michael Pena, Jon Bernthal
X-Men: Days of Future Past	US	Action	Bryan Singer	Hugh Jackman, James McAvoy, Michael Fassbender, Jennifer Lawrence
Wonder Woman	US	Action	Patty Jenkins	Connie Nielsen, Elena Anaya, David Thewlis, Gal Gadot, Robin Wright, Chris Pine
Harry Potter and the Deathly Hallows: Part 2	US	Fantasy	David Yates	Daniel Radcliffe, Emma Watson, Rupert Grint
Hotel Transylvania 2	US	Animation	Gendy Tartakowski	Adam Sandler, Selena Gomez, Kevin James, Steve Buscemi
John Wick Chapter Two	US	Action	Chad Stahelski	Keanu Reeves, Ian McShane, Ruby Rose, Bridget Monaghan, Peter Stormare, John Leguizamo, Laurence Fishburne
Ant-Man and the Wasp	US	Action	Peyton Reed	Evangeline Lilly, Michael Douglas, Pollard, Michelle Pfeiffer, Laurence Fishburne, Hannah John-Kamen
THE SOUL-MATE	South Korea	Comedy	Cho Won-hee	Ma Dong-seok, Kim Young-kwang, Lee Yoo-young, Kim Seon-woong
Kong: Skull Island	US	Action	Jordan Vogt-Roberts	Tom Hiddleston, Brie Larson, Samuel Jackson, John Goodman
The Chronicles of Evil	South Korea	Thriller	Baek Woon-hak	Son Hyun-joo, Ma Dong-seok, Choi Daniel, Park Seo-joon
G.I. Joe 2: Retaliation	US	Action	Jonchu	Lee Byung-hun, Bruce Willis, Dwayne Johnson, Channing Tatum, Adrianne Palicki, Ray Stevenson, Ray Park
TRANSFORMERS: THE LAST KNIGHT	US	Action	michael bay	Mark Wahlberg, Anthony Hopkins, Laura Haddock, Josh Duhamel
The Swordsman	South Korea	Action	Choi Jae-hoon	Jang Hyuk, Kim Hyun-soo, Jota Slim
Maze Runner: The Death Cure	US	Action	Wesball	Thomas Sangster, Kaya Cordelario, Ki Hong Ki, Dylan O'Brien
Montage	South Korea	Thriller	Jeong Geun-seop	Uhm Jung-hwa, Kim Sang-kyung, Song Young-chang
Jack Reacher: Never Go Back	US	Action	Edwardswick	Tom Cruise, Cobis Mulders
Spider-Man: Far From Home	US	Action	John Watts	Tom Holland, Samuel Jackson, Jenday Acolman, Jon Favreau, Marisa Tomei, Cobis Mulders, Jake Gyllenhaal, Jacob Batalon
Harry Potter And The Half-Blood Prince	US	Adventure	David Yates	Daniel Radcliffe, Emma Watson, Rupert Grint
Battleship	US	SF	peterburg	Liam Neeson, Taylor Kitsch, Alexander Kargaard, Brooklyn Decker, Rihanna
Suicide Squad	US	Action	David Ayer	Will Smith, Jared Leto, Margot Robbie, Scott Eastwood, Cara Delevingne, Jai Courtney, Joel Kinnaman, Viola Davis, Jay Hernandez, Adam Beach, Karen Fukuhara, Common, Ben Affleck
Detective K: Secret of the Living Dead	South Korea	History	Kim Seok-yun	Kim Myeong-min, Oh Dal-su, Kim Ji-won, Kim Bum, Kim Tae-yoon
Mad Max: Fury Road	US	Action	George Miller	Tom Hardy, Charlize Theron, Nicholas Hoult, Hughes Bein
Coin Locker Girl	South Korea	Crime	Junhee Han	Kim Hye-soo, Kim Go-eun
Love 911	South Korea	Romance	Jeong Gi-hoon	Go Soo, Han Hyo-joo
The Target	South Korea	Action	Yoon Hong-seung	Ryu Seung-ryong, Yoo Jun-sang, Lee Jin-wook, Kim Seong-ryeong, Cho Yeo-jeong, Cho Eun-ji, Kim Dae-myung
Sing	US	Animation	Gas Jennings	Matthew McConaughey, Reese Witherspoon, Scarlett Johansson, Taron Egerton, Seth MacFarlane
Miss Peregrine's Home For Peculiar Children	US	Mystery	Tim Burton	Eva Green, Samuel Jackson, Asa Butterfield, Allison Janney, Kim Dickens, Judy Dench, Chris O'Dowd
Geostorm	US	Action	Dindevlin, Danny Cannon	Catherine Winnick, Gerard Butler, Jim Sturgess, Abbie Cornish, Andy Garcia
Rampant	South Korea	History	Kim Seong-hoon	Hyun Bin, Jang Dong-gun
INCREDIBLES 2	US	Animation	Brad Bird	Craig Nelson, Samuel Jackson, Holly Hunter
Dancing Queen	South Korea	Comedy	Lee Seok-hoon	Hwang Jung-min, Uhm Jung-hwa
Hot Young Bloods	South Korea	Comedy	Lee Yeon-woo	Park Bo-young, Lee Jong-seok, Lee Se-young, Kim Young-kwang
Return of the Mafia	South Korea	Comedy	Jung Yong-gi	Jung Joon-ho, Kim Min-jeong, Yoo Dong-geun, Seong Dong-il, Park Geun-hyung, Park Sang-wook, Yoon Doo-joon, Hwang Kwang-hee, Yoo Min, Son Na-eun, Yoo Hye-jeong, Wang Seok-hyeon
Helpless	South Korea	Mystery	Byun Young-joo	Lee Sun-kyun, Kim Min-hee , Jo Seong-ha, Kim Byeol
The Dark Knight	US	Crime	Christopher Nolan	Christian Bale, Michael Caine, Heath Ledger
Pororo To The Cookie Castle	South Korea	Animation	Kim Hyun-ho	Lee Seon
Logan	US	Action	James Mangold	Hugh Jackman, Patrick Stewart, Boyd Holbrook, Stephen Merchant
HOTEL TRANSYLVANIA	US	Animation	Gendy Tartakowski	Adam Sandler, Steve Buscemi, Fran Lescher, Andy Samberg, Jeong Chan-woo, Kim Tae-gyun
Jo Pil-ho: The Dawning Rage	South Korea	Crime	Lee Jeong-bum	Lee Sun-kyun, Jeon So-ni, Park Hae-joon, Song Young-chang, Park Byung-eun
Finding Dory	US	Animation	Andrew Stanton	Ellen De Jenners, Albert Brooks, Diane Keaton
The Good Dinosaur	US	Animation	petersson	Raymond Ochoa, Jack Bright, Jeffrey Wright, Francis McDormand, Marcus Scrivener, Peter Thorne
Innocence	South Korea	Drama	Park Sang-hyun	Shin Hye-sun, Bae Jong-ok, Heo Jun-ho
Jesters: The Game Changers	South Korea	History	Kim Joo-ho	Cho Jin-woong, Son Hyun-joo, Park Hee-soon, Ko Chang-seok, Choi Won-young, Kim Seul-ki, Yoon Park, Kim Min-seok, Kang Su-ho, Kang Hyeon-gu, Kang Hyeon-gu, Kim Min-seok, Yoo Hae-mil, Jeon Seong-ho
The Dark Knight Rises	US	Action	Christopher Nolan	Gary Oldman, Anne Hathaway, Tom Hardy, Joseph Gordon-Levitt, Christian Bale
The Spies	South Korea	Drama	Woo Min-ho	Kim Myung-min, Yum Jung-ah, Yu Hae-jin, Byun Hee-bong, Jeong Gyu-woon
Innocent Witness	South Korea	Drama	Lee Han	Jung Woo-sung, Jung Woo-sung, Kim Hyang-gi
SAMJIN COMPANY ENGLISH CLASS	South Korea	Drama	Lee Jong-pil	Go Ah-seong, Esom, Park Hye-soo
Twenty	South Korea	Comedy	Lee Byung-hun	Kim Woo-bin, Lee Jun-ho, Kang Ha-neul
Captain America: The Winter Soldier	US	Action	Joe Russo, Anthony Russo	Chris Evans, Scarlett Johansson, Samuel Jackson, Robert Redford
My Love, Don't Cross That River	South Korea	Documentary	Jin Mo-young	Cho Byeong-man, Kang Gye-yeol
The Hunger Games: Catching Fire	US	Fantasy	Francis Lawrence	Jennifer Lawrence, Josh Hutcherson, Liam Hemsworth, Woody Harrelson
